# Supplementary material for: Further Characterization of the Pseudo-Symmetrical Ribosomal Region
Source: Life (Basel). 2020 Sep 14;10(9):201. doi: 10.3390/life10090201 (PMC7555685; doi:10.3390/life10090201)
Supplement: Supplementary file 1 [file life-10-00201-s001.zip]

Archive with 4 entries (2 files):
- life-908817-supplementary-proof done/
- life-908817-supplementary-proof done/SFigures and STables from Rivas and Fox 2020/
- life-908817-supplementary-proof done/SFigures and STables from Rivas and Fox 2020/SymR Supplemantary Tables.docx
- life-908817-supplementary-proof done/SFigures and STables from Rivas and Fox 2020/SymR Supplementary Figures.docx
